# Supplementary material for: Experimental Evidence of Ciguatoxin Accumulation and Depuration in Carnivorous Lionfish
Source: Toxins (Basel). 2021 Aug 11;13(8):564. doi: 10.3390/toxins13080564 (PMC8402466; doi:10.3390/toxins13080564)
Supplement: Supplementary file 1 [file toxins-13-00564-s001.zip]

Archive with 1 entries (1 files):
- toxins-1291001-supplementary DONE.pdf
